# Supplementary material for: Cell non-autonomy amplifies disruption of neurulation by mosaic Vangl2 deletion in mice
Source: Nat Commun. 2021 Feb 19;12:1159. doi: 10.1038/s41467-021-21372-4 (PMC7895924; doi:10.1038/s41467-021-21372-4)
Supplement: Supplementary file 4 — Source Data [file 41467_2021_21372_MOESM4_ESM.xlsx]

## Sheet: Figure 1
Figurer 1E: Normalised Vangl2 intensity						Figure 1G: EGFP% in dorsal NT
Cre;Fl/Fl		Cre;Fl/-				Outcome	ID	EGFP%
tdTom	EGFP	tdTom	Vangl2			Vangl2+/+	Closed	8.15603
99.8433	95.0418	124.517	21.6727				Closed	6.87204
62.4631	91.7032	68.65	59.4188				Closed	8.29016
52.2751	50.0307	60.1692	43.8743				Closed	10.5166
121.505	67.3705	103.474	37.6191				Closed	14.5604
119.053	71.2351	147.06	18.7798				Closed	20.0472
126.504	101.5	116.413	12.228			Cre;Fl/-	Closed	9.94764
127.704	84.3202	154.796	23.2165				Closed	6.45161
101.856	45.9954	105.679	6.04134				Closed	9.35961
118.746	83.0356	62.1797	7.76213				Closed	12.2302
96.0336	50.5659	122.696	15.6303				Closed	4.31655
105.963	50.4914	98.0444	104.517				Closed	6.01504
61.4812	60.8986	41.1256	27.758				Open	29.148
105.271	99.4278	62.601	20.4715				Open	22.5681
75.477	54.0813	105.687	0.17525				Open	11.194
63.1503	115.243	137.222	6.60773				Open	10.9589
83.3919	164.419	64.6386	1.80721				Open	21.2598
119.622	73.6957	120.137	17.241				Open	15.3488
126.385	56.599	102.572	19.1852				Open	6.38298
126.339	102.715	117.466	12.1731
148.709	60.3871	84.8713	17.5696
86.6593	79.8026	149.639	111.329
139.002	70.3868	64.8685	62.1649
82.6044	68.5754	83.7342	76.6575
125.445	106.988	102.228	79.0845
95.2241	106.988	108.413	45.1423
86.862	86.2873	109.725	81.8006
71.561	67.7069	73.2972	43.2732
87.8916	73.507	97.9143	117.556
98.2408	98.7246	90.8671	96.7109
104.053	99.1448	101.328	66.8734
90.8587	105.118	65.1362	75.754
99.2579	68.9956	95.7935	60.5102
91.0686	113.517	157.115	57.2659
79.4728	89.5355	111.151	102.009
92.025	79.9001	118.668	57.8644
98.1047	96.0988	77.7466	81.8685
71.6043	111.9	152.117	87.4393
82.0223	113.242	51.4996	78.1735
113.795	126.071	76.2365	97.9324
92.0855	85.6818	112.522	50.3014
80.9619	83.7932	123.114	63.4025
68.2519	98.4904	126.686	58.9752
74.3307	85.2342	94.9081	39.4123
102.62	90.6581	111.426	60.9069
82.9996	94.7047	139.121	76.337
98.4566	61.833	109.264	82.9504
139.632	70.5404	91.5859	42.9379
193.537	72.7089	61.594	37.3913
99.7024	84.861	81.3705	47.3919
91.6552	80.8212	77.5906	68.6523
85.0837	165.081	83.5006	49.6782
94.8754	121.577	143.105	83.9335
110.183	118.342	95.3986	72.8575
84.5722	72.5499	65.0587	57.9302
85.0689	70.6469	189.457	171.974
112.495	54.9337	94.7325	78.3905
95.3487	81.8541	50.7377	74.2108
92.6287	80.721	61.3492	62.6284
81.9506	68.6079	160.693	77.8676
92.191	69.7817	112.323	64.4099
142.723	65.3298	75.0447	47.6358
133.881	97.0217	91.512	127.811
98.5097	83.5311	72.9141	54.615
113.435	124.897	102.679	91.7912
85.3982	153.455	122.419	90.9314
123.114	159.085	116.372	51.2367
126.686	72.3488	76.669	79.4672
94.9081	110.664	73.2343	37.63
111.426	57.7921	99.0221	102.435
139.121	63.4025	66.4533	100.221
109.264	58.9752	106.734	96.7946
91.5859	39.4123	117.204	87.278
61.594	60.9069	169.906	113.589
81.3705	76.337	109.892	60.0188
77.5906	82.9504	43.3587	73.5218
83.5006	42.9379	102.784	116.401
143.105	37.3913	99.7375	56.3147
95.3986	47.3919	81.0478	58.6523
65.0587	68.6523
189.457	49.6782
94.7325	83.9335
50.7377	72.8575
61.3492	57.9302
	171.974
	78.3905
	74.2108
	62.6284

## Sheet: Figure 2
Figure 2B: neural fold elevation						Figure 2CL: Mid-NE thickenss							Figure 2E: Proportion of cells per angle bracket									Figure 2G: Median apical areas
No Cre	Cre;Fl/Fl	Cre;Fl/-				Embryo ID	Somites	Genotype	NE thickness						Cre;Fl/Fl		Cre;Fl/-					ID	Genotype	EGFP+	tdTom
18.394	-22.015	-55.233				NVAA10	16	Cre;Fl/-	63.5004				Angle	No Cre	EGFP+	EGFP-	EGFP+	EGFP-				NVAH2	CFF	21.542	20.939
-6.387	-10.121	-68.778				NVAA9	18		62.6192				10	8.58523	7.57098	8.51602	15.0376	10.9824				NVAK6	CFF	15.7621	20.5723
-14.258	-20.303	-75.68				NVAB1	17		58.6997				20	8.42425	7.57098	9.52782	10.5263	11.2457				NVAK9	CFF	16.0691	21.9263
21.951	7.71	-43.974				NVAB5	18		54.9009				30	8.56734	11.9874	7.84148	12.0301	9.98156				NVAH8	CFF	14.5254	20.4286
-8.324	3.558	-51.013				NVAB7	18		55.948				40	9.65838	11.3565	10.2445	10.5263	11.2984				NVAH2	CFF	17.7725	21.3265
-5.668	14.141	-17.928				NVAB8	19		63.5474				50	10.3559	8.83281	11.2142	9.3985	10.877				NVBD2	CFF	17.6888	17.8367
13.181		-22.164				NVY7	20		60.0618				60	12.1982	11.6719	11.7622	15.0376	11.035				NVAK4	FF		17.5488
						NVAB6	18	No Cre	59.2009				70	12.7705	12.3028	12.2681	8.27068	11.1404				NVAK8	FF		21.3782
						NVAB3	16		53.3907				80	14.0941	12.3028	13.7437	10.1504	11.8778				NVAH1	F-		22.3016
						NVAA1	17		62.3797				90	15.3461	16.4038	14.882	9.02256	11.5618				NVAH5	FF		22.5257
						NVAA4	17		59.9095													NVAH6	F-		18.3427
						NVZ11	15		52.4905				Median	53.445	51.816	52.4745	42.02	46.147				NVAK5	F-		19.7441
						NVZ12	18		64.4978				Cells	5592	318	2373	267	3799				NVBN4	CF-	16.6734	24.624
						NVZ3	18		59.5799				Embryos	6	5	5	6	6				NVAK1	CF-	14.8589	23.4566
						NVZ4	18		56.9603													NVAK7	CF-	14.3234	20.7245
						NVZ5	16		59.1652													NVAH4	CF-	15.9625	16.9105
						NVAA2	18	Cre;Fl/Fl	56.3426													NVAH7	CF-	16.7697	24.9709
						NVAA3	16		51.8772													NVAH9	CF-	17.0415	22.6813
						NVAB2	18		51.9247
						NVZ6	20		65.2729
						NVZ7	19		64.8052
						NVZ8	19		59.9682

## Sheet: Figure 3
Figure 3C: Cluster percentage change in area						Figure 3G: Cell percentage change in area
No Cre	CF-NoEGFP	CF-withEGFP				EGFP	%Change	Genotype
-0.0731789	-0.104489	-0.0133239				tdTom	0.042863	CF-
-0.0460176	-0.0557028	-0.00423407				tdTom	-0.0131908	CF-
-0.0883263	-0.0316735	-0.0527691				tdTom	0.00999598	CF-
-0.101433	-0.0515136	-0.0661393				tdTom	-0.0523027	CF-
-0.104459	-0.0744483	-0.0115267				tdTom	-0.0602144	CF-
-0.0681994	-0.0563938	-0.0228264				tdTom	-0.0673435	CF-
-0.103403		-0.0136836				tdTom	-0.0381627	CF-
-0.0831777		-0.0467686				tdTom	-0.0605728	CF-
-0.0680253		-0.050574				tdTom	-0.0474059	CF-
-0.0970042		-0.0262642				tdTom	-0.0564727	CF-
-0.0655094						EGFP	-0.186412	CF-
-0.0312671						EGFP	-0.117131	CF-
-0.0781662						EGFP	-0.0274221	CF-
-0.038074						EGFP	-0.140689	CF-
-0.108876						EGFP	-0.109749	CF-
-0.0331393						EGFP	-0.132915	CF-
-0.0649133						EGFP	-0.110767	CF-
-0.0602306						EGFP	-0.0888694	CF-
-0.0673926						EGFP	-0.111841	CF-
-0.0342238						EGFP	-0.0748691	CF-
						tdTom	-0.0915671	No Cre
						tdTom	-0.0954921	No Cre
						tdTom	-0.082004	No Cre
						tdTom	-0.0777213	No Cre
						tdTom	-0.0790947	No Cre
						tdTom	-0.0750154	No Cre
						tdTom	-0.0827987	No Cre
						tdTom	-0.129147	No Cre
						tdTom	-0.0577147	No Cre
						tdTom	-0.0985749	No Cre

## Sheet: Figure 4
Figure 4C: Average cell normalised apical area
Time	No Cre	SEM	EGFP	SEM	Neighbour	SEM	Distant	SEM
-10.5	83.1905	3.68015	63.6333	5.67637	80.2817	3.07725	82.2596	5.3663
-9	80.3821	4.69748	63.1088	4.26021	80.3396	1.88219	79.4459	3.30835
-7.5	82.1185	4.07974	70.7606	5.42578	84.8173	1.97819	77.8932	3.5758
-6	83.6689	2.71708	76.1479	3.53781	86.6957	1.44253	82.0288	2.9366
-4.5	85.8444	2.51945	82.375	3.67022	87.276	1.43021	84.6789	2.21576
-3	82.952	2.4159	84.4175	1.66638	89.537	1.36705	87.8354	1.91306
-1.5	90.3623	1.46344	88.9212	1.40237	91.1041	0.951274	91.6418	1.13431
0	100	0	100	0	100	0	100	0
1.5	85.1545	1.88509	85.9435	1.50182	92.6119	1.07058	89.1212	1.47925
3	80.0298	2.49003	80.9098	2.82596	89.5561	1.65696	83.7354	1.97845
4.5	77.1467	2.33025	81.6446	2.74335	87.6556	2.45908	81.2333	2.53322
6	73.1891	2.59881	78.9946	2.68612	83.733	3.06577	74.9045	2.73432
7.5	70.8535	2.96612	75.7358	3.22182	84.8827	3.10817	74.7379	3.29801
9	65.2214	3.69691	70.2818	3.99892	82.8821	3.10933	71.1934	2.85455
10.5	62.7348	3.75577	69.1792	3.85514	83.0664	4.17146	74.7295	3.65418
Non-averaged data is provided below. Letter codes are embryo IDs. Cell type is labelled as EGFP, tdTom (neighbour) or distant/non-neighbour.
ID:	AT1	AT2	AT3	BA1_1	BA1_2	BA1_3	BA1_4	BA1_5	BA1_6	BA1_7	BA1_8	NVBA2_NoCre	NVBA2_NoCre	NVBA2_NoCre	NVBA2_NoCre	NVBA2_NoCre	NVBA2_NoCre	NVBA2_NoCre	NVBA2_NoCre	NVBA2_NoCre	NVBC3_NoCre	NVBC3_NoCre	NVBC3_NoCre	NVBC3_NoCre	NVBC3_NoCre	NVBC3_NoCre	NVBC3_NoCre	BA4_NoCre_1	BA4_NoCre_2	BA4_NoCre_3	BA4_NoCre_4	BA4_NoCre_5	BA4_NoCre_6	BA4_NoCre_7	BA4_NoCre_8	BA4_NoCre_9	BA4_NoCre_10	NVBA2_NoCre	BA6_EGFP	BA6_EGFP	BA6_EGFP	BA6_EGFP	BA6_EGFP	BA6_EGFP	BA6_EGFP	BA6_EGFP	BA6_EGFP	BC1_EGFP	BC1_EGFP
Time											95.1853																		98.5668		73.9009				97.4387
-13.5							65.1327				91.2247		72.5957										68.9655				56.7084		67.3895		84.1831				93.0578
-12							78.5122				94.245		76.2207										71.5834				69.9183		90.9507		75.0858				97.2158										44.3772
-10.5							87.0229				87.4068		83.6602									90.7346	59.8346			88.3563	71.6484		95.5504		72.2204				95.4708										55.1458
-9							93.6051				95.9263		92.2765					53.8126				94.335	53.3216			89.7335	61.6867		75.7185		79.1904			78.5246	96.4547										53.9888			63.1588
-7.5							83.3825	59.2564			86.895		94.0484					51.7171				95.4221	74.5848			89.3937	68.1934		96.841		88.187			81.7351	97.8837										61.5535			62.0423
-6					85.2252		91.1427	75.5676	96.7744		82.3362		94.7247		77.8785			75.9895				93.8844	54.0886	75.7943		84.9401	71.3406		89.8027		85.763			87.9346	99.1837				88.4306						65.5085			69.8416
-4.5					86.3795		95.7726	84.0512	90.0004		97.4349		92.777		84.7935			61.5832			97.2889	92.9109	61.2386	77.2816		91.0928	72.4605		79.1701		87.2473			93.1357	94.765		91.66		96.0069						72.5962			74.6812
-3				65.9116	81.6792		96.094	76.3575	91.0697		88.8322		96.0503		82.3482		76.1971	78.4051			93.1202	86.7209	50.5102	79.4179		96.5838	69.0054	76.9116	80.3182		85.7139			87.2697	95.0064		91.4207		85.9028			92.3952	95.5983		67.4842	83.5391		84.6174
-1.5		87.9922	97.616	77.0575	98.7646		96.4154	83.8537	96.7398		98.4333		97.8764		95.6761		72.2125	97.759	91.0556	88.7484	90.9422	98.4995	75.5453	78.3836		84.2425	82.6239	87.5818	93.9671	99.2744	90.1128	94.5356		96.1632	95.5454		90.9543	81.9346	83.7708			81.2225	89.7977		84.5253	94.1126		85.9304
0	100	100	100	100	100	100	100	100	100	100	100	100	100	100	100	100	100	100	100	100	100	100	100	100	100	100	100	100	100	100	100	100	100	100	100	100	100	100	100	100	100	100	100	100	100	100	100	100	100
1.5	80.6133	98.5386	89.7194	87.9429	91.9554	66.9977	97.2176	88.9507	93.9557	78.9561		85.5608		93.0023	96.1134	82.6462	84.7606	91.4726	98.0661	82.5116	94.1326	81.4319		76.3115	82.4419	62.3323		74.8104	91.8136	58.4972		96.6885	87.3393	95.6467	98.794	80.6599	69.4508	70.7681	73.4028	93.1446	92.4308	83.7555	93.9343	77.6534	83.436	89.7157	80.4542	91.2213	78.5576
3	58.0855	85.8318	79.5228	92.6438	93.9853	79.4288	98.235	92.5365	89.847	69.6103		88.7362		94.7113	87.2065	78.9538	66.9696	83.3527	84.3674	97.7244	86.7725	73.2184		78.1233	77.7378	44.8578		66.2992		65.2664		95.5299	73.8521	90.9967		92.264	58.6376	55.6188	69.2778	94.5222	86.754	64.978	99.192	75.5307		83.0219	52.607	93.9845	76.6032
4.5	47.51	60.5465	60.9372	97.2786	84.229	78.8056	94.1669	78.7567	85.9422	70.1731		84.5656		88.1293	76.9555	66.1538	80.0419	74.5052	79.4521	84.2815	87.4588			76.7002	74.3224			57.6692		63.8056		98.6195	89.0964	88.3392		80.3681	65.3329	63.1105	73.6667	79.807	89.496	63.9372	99.5541	64.0036		95.9837	54.0699	98.6481	59.6753
6	40.2302	49.5547	58.305	97.0189	67.8216	73.2749		87.57	83.7521	64.7588		73.8863		86.4203	82.1215	61.3846	75.2884		61.4021	80.4467	84.9376			79.6782	80.6703			55.4524		65.4478		82.5057	66.7014	93.9124		71.2031	68.8616	83.4993	80.3194	76.6304	83.1571	82.2574	92.499	57.2289		91.5264	44.4671		55.7665
7.5	48.506	41.1051	56.4153	94.9741	88.53	63.8916		79.7115	84.1768	55.7197		63.0964		82.4942	69.7328	64.5231	59.5945		49.8791	80.9524	81.5233			98.9014	91.0106			59.067		60.6931		76.4908	61.4301			76.2158	73.3292	80.2276	86.0347	35.4518	58.75	66.5905	95.7066	45.2952		83.4477	52.4454		67.6339
9	33.8699	35.8318	50.9048	88.8541	98.3653	58.4193		76.6203	73.9387	70.1731		50.2054		73.8799		65.0462	43.3415		31.1845	69.4901	85.572				93.3947			57.6692		58.3158		65.2881	61.7791			71.6295	78.4965	73.0441		30.8954	53.3597	64.0515	91.7514	63.9033		70.3946	38.5983		52.9316
10.5	37.1656	23.2533	50.4925	85.7037	96.4145	64.3882		60.474	75.7386	69.765		58.6414		81.5242		61.9385	50.9962		28.9283	73.0299					83.3757			53.1198		54.115		58.2788	62.8383			64.0356	85.4311	63.2527		32.6507	39.0711	64.7434	94.6214	69.8701		74.654	49.5109		48.4171
12	28.5056	28.1446	47.1216	66.2108	89.2455	61.7137			62.2916	63.5345		54.4866		85.8661		54.4			17.0024	62.1997					77.3508			50.3213		56.3109		52.0967	73.0317			66.7589	82.375	61.2376		30.6443	54.1156			59.8585			64.9826		47.741
13.5	30.1153			71.7454		61.2788				80.4897		48.5782		82.2633		57.4769									90.3982			64.667		67.8251		47.9033	55.6814			61.6041				27.424	75.6868			71.9928			47.2314		40.4585
15				68.529		58.111				74.2592																				76.4178		50.1657	52.1673			56.5914
16.5						72.4667				70.1731																							62.2505			63.467
18						65.3814				76.5049
[truncated: 97 more columns]

## Sheet: Figure 5
Figure 5C: Median border type MHC-Iib intensity							Figure 5E: Apical MHCIIb pattern										Figure 5G: Average microtubule tail length						Figure 5I: Individual tail length										Figure 5K: Apical tubulin intensity
EGFP-Neigh	Neigh-Neigh	Distant-distant					Overall	Cortex	Cap								ID	Average tail length	Genotype				NVBX11	Type	Length um		NVBX11	Type	Length um				ID	EGFP	Neighbour	Distant
129.92	127.848	133.947					EGFP	74.4898	25.5102								NVBX6	29.2	CF-				1	EGFP	19.1202		4	tdTom	19.9508				NVBX11	3896.93	5890.32	4511.57
144.674	143.787	150.605					Neighbours	56	44								NVBX8	31.2	CF-				2	EGFP	18.2072		6	tdTom	24.9079				NVBT3	2372.96	2625.59	2636.94
120.417	121.467	142.761					NonNeigh	55.7692	44.2308								NVBX11	43.6	CF-				3	EGFP	20.6378		8	tdTom	21.6154				NVBU11	713.093	2736.15	2709.85
157.02	161.68	169.529					No Cre	62.4473	37.5527								NVBX13	33.6	CF-				5	EGFP	15.092		11	tdTom	17.4114				NVBX6	4877.67	5840.53	5385.38
133.828	134.979	155.004															NVBT3	40.8	CF-				7	EGFP	27.0744		12	tdTom	16.2183				NVBX8	4493.14	5194.93	4161.48
154.242	159.207	175.268															NVBU5	32.8	CF-				9	EGFP	14.4665		15	tdTom	18.4721				NVBX13	4168.33	4057.52	4936.42
							Individual embryos										NVBU11	26	CF-				10	EGFP	21.0137		19	tdTom	23.5633				NVBY12	9278.98	10789	11540.2
							Cre;Fl/-	EGFP		Neighbour		Distant					NVBY12	29.2	CF-				13	EGFP	17.9862		20	tdTom	16.9519				NVBY13	7841.83	8554.64	8477.54
							ID	Cortex	Cap	Cortex	Cap	Cortex	Cap				NVBY13	40.4	CF-				14	EGFP	21.504		21	tdTom	14.7123
							NVBT3	19	4	17	15	22	16				NVBY15	39.2	CF-				16	EGFP	24.7064		24	tdTom	13.7691
							NVBU11	14	0	14	10	11	4				NVBX1	65.6	No Cre				17	EGFP	17.0038		26	tdTom	20.0845
							NVBX6	23	9	26	26	20	23				NVBX2	56.8	No Cre				18	EGFP	18.8673		30	tdTom	20.8447
							NVBX8	6	4	13	10	14	11				NVBX4	70	No Cre				22	EGFP	18.6213		31	tdTom	19.4877
							NVBX11	6	6	13	9	8	5				NVBT5	55	No Cre				23	EGFP	16.709		32	tdTom	21.6225
							NVBX13	5	2	15	7	12	10				NVBT6	78.4	No Cre				25	EGFP	24.167		33	tdTom	15.1358
																	NVBU2	74.8	No Cre				27	EGFP	26.0503		34	tdTom	15.0506
																	NVBY9	53.6	No Cre				28	EGFP	22.1185		37	tdTom	14.8298
																	NVBY10	39.2	No Cre				29	EGFP	24.0298		NVBT3	Type	Length
							No Cre										NVBY11	46	No Cre				35	EGFP	21.5531		1	tdTom	22.2771
							ID	Cortex	Cap														36	EGFP	23.9494		3	tdTom	21.2182
							NVBX1	55	38														38	EGFP	21.0024		4	tdTom	19.3389
							NVBX4	84	39														39	EGFP	21.9116		5	tdTom	20.208
							NVBX2	59	28														40	EGFP	22.5869		6	tdTom	24.5072
							NVBX5	120	51														NVBT3	Type	Length		8	tdTom	24.0771
							NVBT5	38	35														2	EGFP	32.512		9	tdTom	15.9515
							NVBU2	88	76														7	EGFP	31.4117		10	tdTom	22.1229
																							12	EGFP	19.6106		11	tdTom	15.6103
																							14	EGFP	20.6393		13	tdTom	27.2908
																							22	EGFP	20.9397		15	tdTom	30.181
																							25	EGFP	20.5622		16	tdTom	16.9305
																							26	EGFP	22.9784		17	tdTom	16.7905
																							28	EGFP	24.1099		18	tdTom	24.3696
																							29	EGFP	23.4611		19	tdTom	26.9859
																							32	EGFP	21.5707		20	tdTom	29.5931
																							34	EGFP	26.125		21	tdTom	19.3619
																							36	EGFP	29.5334		23	tdTom	21.5945
																							35	EGFP	21.3797		24	tdTom	15.2218
																							NVBY12	Tail	Length		27	tdTom	18.6946
																							3	EGFP	20.4947		30	tdTom	15.3547
																							4	EGFP	18.0455		31	tdTom	14.7028
																							5	EGFP	20.4701		33	tdTom	20.9089
																							6	EGFP	25.1266		NVBY12	Tail	Length
																							9	EGFP	19.226		1	tdTom	15.8726
																							17	EGFP	22.4536		2	tdTom	16.0605
																							20	EGFP	22.972		7	tdTom	14.228
																							21	EGFP	21.8228		8	tdTom	12.6008
																							26	EGFP	16.7856		10	tdTom	15.5339
																							27	EGFP	22.2221		11	tdTom	11.834
																							28	EGFP	20.7298		12	tdTom	15.4644
																							NVBU5	Type	Length		13	tdTom	19.5835
																							1	EGFP	28.3333		14	tdTom	15.0224
																							3	EGFP	22.3208		15	tdTom	23.6463
																							8	EGFP	23.5332		16	tdTom	17.2411
																							12	EGFP	24.0314		18	tdTom	12.0642
																							14	EGFP	16.9869		19	tdTom	14.856
																							17	EGFP	20.4248		22	tdTom	20.3806
																							18	EGFP	20.3231		23	tdTom	14.854
																											24	tdTom	19.323
																											25	tdTom	18.7403
																											29	tdTom	12.5014
																											30	tdTom	14.2239
																											NVBU5	Type	Length
																											2	tdTom	13.1328
																											4	tdTom	16.103
																											5	tdTom	21.5461
																											6	tdTom	14.3669
																											7	tdTom	20.1625
																											9	tdTom	12.2169
																											10	tdTom	11.7014
																											11	tdTom	18.3397
																											13	tdTom	24.6613
																											15	tdTom	24.1222
																											16	tdTom	16.7674
																											19	tdTom	11.9146
																											20	tdTom	10.6036

## Sheet: Figure 6
Fig 6B: Apical Tubulin intensities						Fig. 6D: Microtubule tail length					Fig 6F: ROCK1 apical intensity					Fig. 6G: ROCK1 Border intensities									Fig. 6H: ROCK1 Cap intensities
Veh	Y27					Veh	Y27				Genotype	Intensity						Cre;Fl/-									Cre;Fl/-
5964.92	21363.4					28.1006	29.9914				No Cre	3271				No Cre		ID	EGFP	Neigh	Dist				No Cre		ID	EGFP	Neigh	Dist
7943.19	12618.1					32.4299	25.7397				No Cre	3991				7726.45		NVCB3	5328.51	6247.14	6690.7				3152.2		NVCB3	2480.73	2246.42	2138.2
8654.62	17729.4					30.5851	26.9585				No Cre	2481				9144.05		NVCB4	6593.12	6192.86	7402.09				3916.36		NVCB4	2857.62	2532.07	2658.84
4464.89	25819.3					28.8542	26.1062				No Cre	2563				6410.07		NVCB7	6569.77	7053.86	6526.76				2410.35		NVCB7	2019.68	1896.95	1873.37
9944.55	6730.97					31.7919	22.6917				No Cre	2617				6886.1		NVCF1	2789.32	3607.01	4091.68				2521.57		NVCF1	1530.59	1172.53	1171.69
4063.38	15820.5					33.6389	24.1434				No Cre	1965				4419.76		NVCF5	3602.51	4348.03	4364.81				1356.96		NVCF5	2473.18	2165.82	2451.26
3416.36	7412.57										No Cre	1917				3906.4		NVCM7	3296.76	3236.49	3293.67				1658.77		NVCM7	1401.55	1156.1	1169.91
11776.5	7868.02										No Cre	1644				4908.51		NVCM8	2964.05	3048.19	3013.41				2645.57		NVCM8	1677.52	1386.26	1440.92
											Cre;Fl/-	1468
											Cre;Fl/-	2693
											Cre;Fl/-	2163
											Cre;Fl/-	1493
											Cre;Fl/-	1534
											Cre;Fl/-	1361
											Cre;Fl/-	1471

## Sheet: Figure 7
Figure 5B: Apical areas and neighbour numbers							Figure 5C & D: Correlations with EGFP+							Figure 6E&F: Correlations with neural fold eversion
Area	TotalNeighbours	EGFPNeighbours	tdTomNeighbours				ID	%Recombined	%Neighbour	Neighbour/Recombined				ID	%Neighbours	%Recombined	75%Eversion
125.977	10	2	8				NVAK1	15.7676	52.8354	3.35088				NVAK1	49.4041	10.4408	-21.5566
47.349	6	1	5				GVBO5	26.4743	72.4758	2.73759				NVAK7	62.2969	13.4846	-42.0332
43.17	6	2	4				GVBO6	21.2803	52.4205	2.46334				NVBB6	21.1852	14.7835	-19.0498
67.168	10	0	10				GVBO3	23.4168	66.5685	2.84277				NVBB7	62.2969	17.7066	-52.4022
34.338	5	0	5				GVBO1	27.4809	65.1399	2.37037				NVBB8	59.8361	21.4734	-20.4169
7.195	6	0	6				EGFPadZo1	26.4113	67.1371	2.54198				NVBD1	68.23	22.3322	-57.7726
6.506	5	0	5				NVAH8	21.5962	58.9984	2.73188				NVBD10	70.4067	12.6316	-43.865
6.247	4	1	3				NVAH9	18.4369	65.5311	3.55435				NVBD14	64.1387	25.5515	-27.7143
9.952	4	1	3				NVAK6	26.1089	63.2056	2.42085				NVBD18	61.5764	19.7574	-29.5452
23.351	4	1	3				NVAK7	21.7716	59.1249	2.71569				NVBM8	60.3505	17.8532	-34.296
39.766	7	1	6				NVAK9	14.7441	52.3851	3.55294				NVBM10	24.1603	14.7564	-9.06318
11.202	4	0	4				NVBB6	17.2269	56.5826	3.28455				NVBM11	25.4815	28.355	-22.3604
36.664	7	1	6				NVBB7	21.6274	58.4582	2.70297				NVBD6	67.3889	23.3491	-57.9875
2.973	4	1	3				NVBB8	21.5509	56.9883	2.64435
25.419	5	0	5				NVBD1	20.437	66.0668	3.2327
5.385	4	0	4				NVBD6	19.5004	67.2844	3.45041
36.449	6	0	6				NVBD10	27.8146	70.3311	2.52857
2.628	4	0	4				NVBD14	18.272	66.289	3.62791
6.764	5	0	5				NVAH4	13.7809	47.5854	3.45299
12.624	6	1	5				NVBM8	20.5521	60.2761	2.93284
19.732	6	0	6				NVAH2	25.4737	67.1579	2.63636
43.299	6	0	6				NVBD18	22.1333	62.5333	2.8253
33.045	7	0	7				NVBM11	18.0882	62.7941	3.47154
24.127	7	0	7				NVBM10	36.9615	73.0159	1.97546
27.487	6	0	6
27.143	7	0	7
36.621	7	0	7
3.188	4	0	4
26.324	6	0	6
31.02	8	0	8
11.374	3	0	3
5.127	5	1	4
4.179	4	0	4
5.73	5	0	5
19.129	5	1	4
22.447	5	0	5
49.633	5	0	5
7.669	5	0	5
16.76	8	0	8
1.68	3	0	3
14.002	7	0	7
10.254	4	1	3
26.453	5	1	4
13.141	4	0	4
15.596	7	0	7
6.204	4	0	4
33.131	6	1	5
34.812	7	1	6
76.862	7	0	7
26.109	4	0	4
124.986	11	0	11
85.823	8	0	8
73.544	7	2	5
43.73	6	2	4
10.297	4	1	3
4.007	4	0	4
1.853	5	0	5
48.125	6	0	6
47.565	6	0	6
67.125	6	2	4
16.63	4	1	3
37.698	6	1	5
2.499	4	0	4
15.941	4	0	4
27.703	5	0	5
65.961	7	0	7
48.426	5	0	5
65.574	12	1	11
9.263	7	1	6
55.19	9	0	9
38.129	4	0	4
49.589	6	0	6
34.424	7	0	7
13.27	6	0	6
39.594	7	0	7
6.721	4	0	4
1.939	3	0	3
28.392	5	0	5
45.54	7	1	6
33.304	6	2	4
25.893	7	1	6
38.948	8	0	8
20.853	5	1	4
49.417	8	1	7
28.952	4	0	4
26.238	4	0	4
90.907	9	0	9
5.73	4	0	4
37.224	7	0	7
54.587	6	0	6
35.932	8	0	8
71.39	7	0	7
7.841	6	0	6
17.794	5	0	5
9.995	5	0	5
42.05	6	0	6
2.887	3	0	3
70.313	8	1	7
64.497	5	1	4
30.029	7	0	7
5.472	5	0	5
3.102	3	0	3
38.302	7	1	6
64.367	7	0	7
32.141	5	0	5
17.32	5	0	5
29.943	7	0	7
37.526	6	1	5
33.907	7	1	6
47.004	8	0	8
17.923	4	0	4
37.957	5	0	5
28.263	6	0	6
19.474	4	0	4
34.639	6	0	6
37.526	7	0	7
32.485	6	1	5
16.113	5	1	4
62.385	9	1	8
37.397	8	0	8
20.163	7	1	6
17.578	6	2	4
10.383	5	0	5
8.358	4	0	4
7.281	5	0	5
26.195	6	0	6
86.297	7	0	7
55.018	7	0	7
34.984	6	1	5
32.83	7	1	6
32.097	6	0	6
18.009	4	0	4
10.039	5	0	5
6.333	4	0	4
18.957	5	1	4
77.422	6	1	5
30.891	7	0	7
21.326	6	0	6
29.168	5	1	4
6.419	4	1	3
7.971	4	0	4
3.878	5	0	5
45.195	6	1	5
47.392	6	1	5
23.222	6	0	6
7.109	5	0	5
15.726	7	1	6
13.959	5	1	4
36.234	7	0	7
8.574	4	0	4
25.635	7	0	7
27.875	6	2	4
18.828	6	2	4
11.116	5	2	3
1.422	5	0	5
8.143	3	1	2
20.853	4	2	2
42.481	6	1	5
81.299	7	3	4
57.689	7	0	7
42.394	6	0	6
12.494	5	0	5
68.589	11	1	10
43.299	6	1	5
22.748	6	0	6
25.936	5	0	5
62.687	6	1	5
26.841	6	1	5
74.061	7	1	6
16.372	5	0	5
12.279	4	0	4
6.118	4	0	4
58.077	7	0	7
17.535	6	0	6
28.435	5	1	4
58.766	7	1	6
57.862	4	0	4
107.02	7	0	7
25.85	7	1	6
18.612	5	0	5
16.329	4	0	4
16.501	5	1	4
29.556	6	1	5
47.995	5	0	5
30.59	4	0	4
14.002	4	0	4
29.556	4	0	4
36.32	5	0	5
38.172	7	0	7
15.467	5	0	5
21.111	5	0	5
44.678	6	0	6
38.302	5	0	5
32.184	5	0	5
31.063	5	1	4
47.651	7	1	6
71.735	7	1	6
52.261	7	0	7
58.939	7	0	7
24.084	6	0	6
26.195	5	0	5
66.349	6	1	5
58.68	8	1	7
73.587	10	0	10
3.447	2	0	2
10.943	4	0	4
46.617	7	0	7
35.113	5	0	5
48.771	7	0	7
58.594	6	1	5
49.202	7	1	6
11.676	4	0	4
29.986	7	1	6
37.052	5	2	3
40.283	6	1	5
48.599	7	0	7
65.66	6	0	6
32.399	3	0	3
9.005	3	0	3
19.474	5	1	4
8.875	4	1	3
41.705	6	0	6
11.762	4	0	4
30.029	5	0	5
12.839	4	0	4
40.8	5	0	5
81.515	6	0	6
16.63	5	0	5
4.179	4	0	4
23.05	4	0	4
37.354	6	1	5
49.546	7	0	7
80.955	5	0	5
25.333	6	0	6

## Sheet: Supp Fig 1
Supplementary Figure 1: Representative images

## Sheet: Supp Fig 2
Supplementary Figure 2B: PNP Length													Supplementary Figure 2D-E: PNP Length										Supplementary Figure 2G: Numbers of cells stained with pHH3.
16-20 Som						24-27 Som							16-20 Som				24-27 Som						ID	EGFP	tdTom	tdTom_pHH3+	EGFP_pHH3+	Genotype
ID	Som	Length	Width	Genotype		ID	Som	Length	Width	Genotype			No Cre	Cre;Fl/Fl	Cre;Fl/-		No Cre	Cre;Fl/Fl	Cre;Fl/-				NVAK1	113	1126	30	3	CF-
NVP1	20	555.518	224.072	F-		NVAC3	25	284	123	F-			555.518	488	559		284	354	421				NVAK7	148	1126	34	6	CF-
NVAB6	18	590	319	F-		NVAC5	24	415	168	F-			590	582	466.2		415	369.133	455				NVBB8	132	728	24	6	CF-
NVJ8	19	552.648	168.881	FF		NVAC6	24	429	169	F-			552.648	575	551		429	370	499				NVBD10	145	676	15	5	CF-
NVAB3	16	613	267	FF		NVAC4	24	433	212	F-			613	607	608		433	376.305	514				NVBD14	134	668	15	2	CF-
NVZ5	16	568.842	211.898	FF-		NVY3	24	318.911	204.702	F-			568.842	504	599		318.911	473	526.138				NVBD6	192	1041	43	9	CF-
NVAA1	17	525	241	FF-		NVAC9	26	344	109	FF			525	570.066	584		344	491	528				NVBB7	139	1138	38	12	Cf-
NVAA4	17	523	222	FF-		NVAC11	24	405	211	FF			523	483.601	497		405	398.162	547				NVAK2	109	650	29	4	CFF
NVZ12	18	515	205	FF-		NVY2	25	315.4	154.805	FF			515	486.878	416.309		315.4	472.097	568				NVAK6	247	1159	36	6	CFF
NVZ3	18	466	190	FF-		NVY3	24	432	172	FF-			466				432		586.799				NVAK9	154	999	35	7	CFF
NVZ4	18	457.305	192.024	FF-		NVJ4	26	354	112	FFC			457.305						408.585				NVBD3	97	1046	38	2	CFF
NVAA3	16	488	197	FFC		NVJ6	26	369.133	123.137	FFC													NVBD2	114	1000	48	3	CFF
NVAA2	18	582	228	FFC		NVJ5	24	370	122	FFC													NVBD4	169	963	33	5	CFF
NVAB2	18	575	303	FFC		NVJ5	24	376.305	140.903	FFC													NVBD8	63	709	20	2	CFF
NVZ7	19	607	256	FFC		NVY2	25	473	237	FFC													NVBD11	179	949	40	11	CFF
NVZ8	19	504	191	FFC		NVZ10	24	491	195	FFC													NVBB3		1031	58		NoCre
NVZ6	20	570.066	237.746	FFC		NVR7	27	398.162	398.162	FFC													NVBB4		1324	45		NoCre
NVR17	18	483.601	268.566	FFC		NVR13	25	472.097	472.097	FFC													NVBB12		1347	50		NoCre
NVR19	17	486.878	298.009	FFC																			NVBD5		875	46		NoCre
																							NBND7		754	22		NoCre
																							NVBD15		1303	53		NoCre

## Sheet: Supp Fig 3
Supplementary Figure 3A: Cre;Fl/Fl cluster retraction					Supplementary Figure 3B: Correlation between EGFP+ number and cell retraction in Cre;Fl/-						Supplementary Figure 3D: Cre;Fl/Fl cell retraction
No Cre	CFFNoEGFP	CFFWithEGFP			EGFP cells in cluster	EGFP+ % retraction	tdTom+ % retraction				Cell type	% change	ID	Genotype
-0.0731789	-0.0394992	-0.0321882			2	4.2863	-18.6412				tdTom	-0.0905769	AH7	CFF
-0.0460176	-0.0235931	-0.0729565			2	-1.31908	-11.7132				tdTom	-0.0738222	AJ5	CFF
-0.0883263	-0.0623789	-0.103687			3	0.9996	-2.74221				tdTom	-0.166717	AJ8	CFF
-0.101433	-0.0345633	-0.0405744			4	-5.23027	-14.0689				tdTom	-0.0383739	NVAP4	CFF
-0.104459	-0.0715605	-0.0333822			3	-6.02144	-10.9749				tdTom	-0.0242751	NVAP8	CFF
-0.0681994	-0.0411635	-0.101783			5	-6.73435	-13.2915				tdTom	-0.0430693	NVAK3	CFF
-0.103403	-0.0580698	-0.0429945			2	-3.81627	-11.0767				EGFP	-0.0957862	AH7	CFF
-0.0831777	-0.0435837				4	-6.05728	-8.88694				EGFP	-0.091629	AJ5	CFF
-0.0680253					4	-4.74059	-11.1841				EGFP	-0.0534597	AJ8	CFF
-0.0970042					1	-5.64727	-7.48691				EGFP	-0.0772671	NVAP4	CFF
-0.0655094											EGFP	-0.0482089	NVAP8	CFF
-0.0312671											EGFP	-0.112266	NVAK3	CFF
-0.0781662
-0.038074											tdTom	-0.0915671	AH2	No Cre
-0.108876											tdTom	-0.0954921	AH3	No Cre
-0.0331393											tdTom	-0.082004	AJ10	No Cre
-0.0649133											tdTom	-0.0777213	AJ3	No Cre
-0.0602306											tdTom	-0.0790947	AJ9	No Cre
-0.0673926											tdTom	-0.0750154	NVAK1	No Cre
-0.0342238											tdTom	-0.0827987	NVAK4	No Cre
											tdTom	-0.129147	NVAK5	No Cre
											tdTom	-0.0577147	NVAK6	No Cre
											tdTom	-0.0985749	NVAK9	No Cre

[truncated: 7 more sheets: Supp Fig 4, Supp Fig 5, Supp Fig 6, Supp Fig 7, Supp Fig 8, Supp Fig 9, Supp Fig 10]
